# Supplementary material for: Adolescent reports of subjective socioeconomic status: An adequate alternative to parent-reported objective and subjective socioeconomic status?
Source: PLoS One. 2025 Jan 17;20(1):e0317777. doi: 10.1371/journal.pone.0317777 (PMC11741571; doi:10.1371/journal.pone.0317777)
Supplement: S5 Table — R2 values, standard errors, and p-values for all regression models. (XLSX) [file pone.0317777.s005.xlsx]

## Sheet: S5 table
	Full Regression Results for all Regression Models
	Grades			General Health			Psychological Distress			Problem Behavior			Past-year Alcohol Use
	Est	SE	p	Est	SE	p	Est	SE	p	Est	SE	p	Est	SE	p
Subjective SES: Adolescent
AIC	5894.45			5295.74			5333.68			4261.56			4705.69
BIC	5958.2			5359.49			5397.43			4325.31			4764.9
Adjusted-BIC	5913.75			5315.04			5352.98			4280.86			4723.62
R-Squared	0.091	0.024	0	0.078	0.023	0.001	0.057	0.019	0.002	0.009	0.008	0.265	0.028	0.017	0.096
Regression Coefficients
Subjective SES: Adolescent	0.281	0.076	0	0.101	0.032	0.002	-0.094	0.036	0.009	-0.021	0.014	0.133	0.156	0.09	0.084
Indicator for Minority	-0.642	0.136	0	-0.111	0.069	0.109	-0.176	0.071	0.013	0.028	0.027	0.312	-0.491	0.187	0.009
Indicator for Female	0.298	0.131	0.023	-0.372	0.07	0	0.332	0.069	0	-0.033	0.027	0.22	0.188	0.183	0.303
Subjective Social Status: Adolescent
AIC	5927.29			5312.62			5354.23			4285.4			4730.89
BIC	5991.05			5376.38			5417.98			4349.15			4790.09
Adjusted-BIC	5946.6			5331.93			5373.53			4304.7			4748.81
R-Squared	0.07	0.021	0.001	0.086	0.023	0	0.06	0.019	0.002	0.006	0.006	0.314	0.02	0.014	0.149
Regression Coefficients
Subjective Social Status: Adolescent	0.186	0.08	0.02	0.13	0.034	0	-0.107	0.036	0.003	-0.013	0.016	0.42	0.031	0.094	0.745
Indicator for Minority	-0.676	0.136	0	-0.118	0.069	0.087	-0.168	0.071	0.017	0.03	0.028	0.291	-0.51	0.186	0.006
Indicator for Female	0.329	0.132	0.013	-0.356	0.07	0	0.318	0.07	0	-0.035	0.027	0.191	0.191	0.184	0.298
Food Security: Adolescent
AIC	5928.74			5323.14			5352.81			4256.63			4726.51
BIC	5992.5			5386.9			5416.57			4320.38			4785.71
Adjusted-BIC	5948.05			5342.44			5372.12			4275.93			4744.43
R-Squared	0.063	0.021	0.002	0.062	0.02	0.002	0.06	0.02	0.003	0.061	0.052	0.241	0.025	0.016	0.122
Regression Coefficients
Food Security: Adolescent	0.13	0.072	0.07	0.027	0.033	0.416	-0.104	0.044	0.017	-0.075	0.038	0.049	-0.114	0.096	0.236
Indicator for Minority	-0.665	0.138	0	-0.121	0.07	0.086	-0.186	0.072	0.01	0.013	0.024	0.576	-0.545	0.189	0.004
Indicator for Female	0.317	0.133	0.017	-0.37	0.071	0	0.325	0.07	0	-0.038	0.027	0.158	0.18	0.183	0.325
Subjective SES: Parent
AIC	5665.73			5062.69			5102.71			4024.44			4468.27
BIC	5729.48			5126.44			5166.46			4088.2			4527.47
Adjusted-BIC	5685.03			5081.99			5122.01			4043.74			4486.19
R-Squared	0.076	0.022	0.001	0.068	0.021	0.001	0.044	0.017	0.009	0.008	0.007	0.239	0.028	0.017	0.1
Regression Coefficients
Subjective SES: Parent	0.209	0.069	0.003	0.073	0.035	0.038	-0.015	0.038	0.69	-0.018	0.014	0.211	0.155	0.097	0.11
Indicator for Minority	-0.66	0.136	0	-0.117	0.07	0.094	-0.163	0.072	0.023	0.028	0.028	0.317	-0.493	0.187	0.008
Indicator for Female	0.329	0.132	0.013	-0.366	0.071	0	0.331	0.07	0	-0.035	0.027	0.191	0.203	0.184	0.269
Subjective Social Status: Parent
AIC	5664.09			5063.74			5104.44			4030.28			4474.55
BIC	5727.84			5127.5			5168.19			4094.03			4533.75
Adjusted-BIC	5683.39			5083.04			5123.74			4049.58			4492.47
R-Squared	0.088	0.025	0	0.076	0.022	0.001	0.049	0.018	0.007	0.005	0.006	0.406	0.022	0.015	0.142
Regression Coefficients
Subjective Social Status: Parent	0.267	0.073	0	0.098	0.035	0.005	-0.062	0.039	0.115	0.002	0.015	0.905	0.066	0.1	0.509
Indicator for Minority	-0.682	0.133	0	-0.124	0.069	0.073	-0.163	0.071	0.022	0.031	0.028	0.275	-0.51	0.186	0.006
Indicator for Female	0.336	0.131	0.011	-0.359	0.071	0	0.324	0.07	0	-0.033	0.027	0.226	0.195	0.184	0.289
Food Security: Parent
AIC	5577.64			4970.02			5004.61			3927.03			4372.62
BIC	5641.4			5033.77			5068.37			3990.78			4431.82
Adjusted-BIC	5596.94			4989.32			5023.92			3946.33			4390.55
R-Squared	0.06	0.021	0.005	0.062	0.02	0.002	0.049	0.018	0.006	0.011	0.019	0.562	0.028	0.017	0.103
Regression Coefficients
Food Security: Parent	0.093	0.078	0.231	0.03	0.031	0.337	-0.063	0.046	0.174	-0.027	0.034	0.427	0.173	0.124	0.163
Indicator for Minority	-0.676	0.134	0	-0.121	0.07	0.083	-0.173	0.072	0.016	0.026	0.026	0.313	-0.485	0.189	0.01
Indicator for Female	0.326	0.132	0.014	-0.368	0.071	0	0.323	0.071	0	-0.037	0.029	0.208	0.211	0.183	0.25
Parental Years of Education
AIC	5779.21			5188.27			5235.24			4157.15			4603.54
BIC	5842.96			5252.02			5298.99			4220.91			4662.74
Adjusted-BIC	5798.51			5207.57			5254.54			4176.46			4621.47
R-Squared	0.107	0.025	0	0.081	0.022	0	0.045	0.017	0.009	0.008	0.006	0.181	0.021	0.014	0.148
Regression Coefficients
Parental Years of Education	0.348	0.066	0	0.114	0.034	0.001	-0.023	0.035	0.507	-0.018	0.01	0.071	0.039	0.093	0.679
Indicator for Minority	-0.557	0.136	0	-0.086	0.071	0.225	-0.17	0.073	0.02	0.025	0.029	0.386	-0.497	0.188	0.008
Indicator for Female	0.327	0.13	0.012	-0.365	0.07	0	0.331	0.07	0	-0.034	0.027	0.207	0.188	0.182	0.301
Household Income
AIC	5702.38			5106.29			5153.94			4077.29			4511.28
BIC	5766.13			5170.04			5217.69			4141.05			4570.48
Adjusted-BIC	5721.68			5125.59			5173.24			4096.59			4529.2
R-Squared	0.101	0.025	0	0.079	0.022	0	0.044	0.017	0.009	0.005	0.006	0.409	0.048	0.022	0.027
Regression Coefficients
Household Income	0.334	0.069	0	0.122	0.036	0.001	-0.014	0.038	0.72	-0.002	0.015	0.882	0.32	0.101	0.002
Indicator for Minority	-0.496	0.139	0	-0.06	0.073	0.412	-0.169	0.075	0.024	0.03	0.026	0.256	-0.338	0.195	0.083
Indicator for Female	0.352	0.131	0.007	-0.358	0.07	0	0.33	0.07	0	-0.034	0.027	0.216	0.227	0.185	0.22
Family Economic Disadvantage
AIC	4801.08			4210.23			4257.75			3180.42			3627.32
BIC	4864.84			4273.98			4321.5			3244.18			3686.52
Adjusted-BIC	4820.38			4229.53			4277.05			3199.72			3645.24
R-Squared	0.113	0.026	0	0.083	0.022	0	0.047	0.017	0.006	0.01	0.007	0.155	0.022	0.015	0.135
Regression Coefficients
Family Economic Disadvantage	0.764	0.139	0	0.271	0.073	0	-0.117	0.079	0.138	-0.049	0.026	0.059	0.163	0.197	0.408
Indicator for Minority	-0.411	0.141	0.004	-0.029	0.073	0.693	-0.205	0.078	0.009	0.013	0.027	0.628	-0.448	0.2	0.025
Indicator for Female	0.343	0.129	0.008	-0.36	0.07	0	0.327	0.07	0	-0.035	0.027	0.19	0.193	0.183	0.291
Neighborhood SES
AIC	0.202	0.056	0	0.083	0.035	0.017	-0.032	0.033	0.328	0.004	0.021	0.847	0.275	0.086	0.001
BIC	5899.96			5295.78			5337.42			4261.43			4696.38
Adjusted-BIC	5963.71			5359.54			5401.17			4325.18			4755.58
R-Squared	5919.26			5315.08			5356.72			4280.73			4714.3
Regression Coefficients
Neighborhood SES	0.073	0.022	0.001	0.07	0.022	0.002	0.045	0.017	0.007	0.005	0.006	0.405	0.042	0.02	0.034
Indicator for Minority	-0.615	0.136	0	-0.097	0.071	0.173	-0.173	0.072	0.017	0.033	0.027	0.223	-0.419	0.19	0.027
Indicator for Female	0.333	0.133	0.012	-0.363	0.07	0	0.329	0.07	0	-0.033	0.027	0.219	0.223	0.185	0.228
