# Supplementary material for: Adolescent reports of subjective socioeconomic status: An adequate alternative to parent-reported objective and subjective socioeconomic status?
Source: PLoS One. 2025 Jan 17;20(1):e0317777. doi: 10.1371/journal.pone.0317777 (PMC11741571; doi:10.1371/journal.pone.0317777)
Supplement: S6 Table — R2 values, standard errors, and p-values for all regression models by age group. (XLSX) [file pone.0317777.s006.xlsx]

## Sheet: S6 Table
	Full Regression Results by Age Group
	Grades			General Health			Psychological Distress			Problem Behavior			Past-year Alcohol Use*
	Est	SE	p	Est	SE	p	Est	SE	p	Est	SE	p	Est	SE	p
Subjective SES: Adolescent
AIC	5934.85			5329.55			5370.93			4274.45			*Information Criteria statistics not available for multiple group models with categorical outcomes.
BIC	6126.11			5520.82			5562.2			4465.71
Adjusted-BIC	5992.75			5387.46			5428.84			4332.35
R-Squared
Age ≤ 14	0.101	0.039	0.011	0.083	0.04	0.037	0.092	0.038	0.016	0.012	0.013	0.343	0.045	0.042	0.285		x
Age 15	0.135	0.056	0.016	0.084	0.045	0.061	0.043	0.03	0.145	0.002	0.005	0.727	0.038	0.042	0.373
Age ≥ 16	0.053	0.033	0.106	0.089	0.041	0.028	0.062	0.034	0.066	0.025	0.025	0.315	0.058	0.04	0.145
Regression Coefficients
Age ≤ 14
Subjective SES: Adolescent	0.293	0.109	0.007	0.053	0.058	0.361	-0.093	0.066	0.159	-0.016	0.016	0.315	0.096	0.111	0.389
Indicator for Minority	-0.616	0.215	0.004	-0.162	0.12	0.178	-0.356	0.12	0.003	0.003	0.037	0.934	-0.346	0.201	0.085
Indicator for Female	0.367	0.209	0.08	-0.414	0.117	0	0.413	0.118	0	-0.056	0.039	0.153	0.002	0.2	0.994
Age 15
Subjective SES: Adolescent	0.37	0.155	0.017	0.128	0.062	0.039	-0.124	0.064	0.053	-0.009	0.015	0.549	0.032	0.108	0.764
Indicator for Minority	-0.837	0.251	0.001	-0.281	0.13	0.031	-0.166	0.128	0.194	-0.01	0.044	0.813	-0.273	0.218	0.209
Indicator for Female	0.25	0.231	0.278	-0.272	0.126	0.031	0.188	0.125	0.134	0.005	0.041	0.912	0.291	0.203	0.151
Age ≥ 16
Subjective SES: Adolescent	0.207	0.131	0.112	0.111	0.049	0.025	-0.083	0.058	0.148	-0.036	0.032	0.261	0.168	0.087	0.053
Indicator for Minority	-0.501	0.245	0.041	0.066	0.113	0.557	-0.014	0.119	0.909	0.079	0.058	0.171	-0.307	0.176	0.082
Indicator for Female	0.267	0.248	0.281	-0.418	0.121	0.001	0.373	0.118	0.002	-0.051	0.058	0.384	0.02	0.18	0.911
Subjective Social Status: Adolescent
AIC	5969.77			5349.35			5391.32			4298.1
BIC	6161.03			5540.62			5582.59			4489.37
Adjusted-BIC	6027.68			5407.26			5449.23			4356.01
R-Squared
Age ≤ 14	0.093	0.039	0.018	0.093	0.038	0.015	0.082	0.036	0.021	0.012	0.016	0.471	0.045	0.039	0.249
Age 15	0.082	0.042	0.053	0.092	0.043	0.034	0.063	0.038	0.093	0.003	0.007	0.711	0.038	0.043	0.381
Age ≥ 16	0.046	0.029	0.109	0.089	0.041	0.031	0.073	0.036	0.044	0.026	0.019	0.168	0.045	0.036	0.214
Regression Coefficients
Age ≤ 14
Subjective Social Status: Adolescent	0.257	0.12	0.032	0.113	0.062	0.068	-0.04	0.067	0.552	0.013	0.027	0.615	-0.091	0.091	0.318
Indicator for Minority	-0.671	0.213	0.002	-0.157	0.117	0.18	-0.329	0.119	0.006	0.013	0.036	0.73	-0.405	0.196	0.039
Indicator for Female	0.419	0.213	0.049	-0.387	0.12	0.001	0.408	0.124	0.001	-0.052	0.037	0.166	-0.028	0.2	0.89
Age 15
Subjective Social Status: Adolescent	0.115	0.192	0.55	0.147	0.065	0.024	-0.167	0.063	0.009	-0.012	0.017	0.466	0.04	0.104	0.697
Indicator for Minority	-0.832	0.257	0.001	-0.283	0.131	0.031	-0.164	0.128	0.202	-0.01	0.044	0.814	-0.274	0.218	0.209
Indicator for Female	0.279	0.237	0.239	-0.271	0.125	0.03	0.188	0.125	0.131	0.005	0.041	0.912	0.291	0.203	0.152
Age ≥ 16
Subjective Social Status: Adolescent	0.177	0.107	0.099	0.115	0.05	0.022	-0.121	0.056	0.03	-0.038	0.03	0.201	0.126	0.086	0.143
Indicator for Minority	-0.522	0.239	0.029	0.054	0.112	0.634	-0.003	0.118	0.978	0.082	0.059	0.163	-0.34	0.173	0.05
Indicator for Female	0.3	0.247	0.224	-0.4	0.121	0.001	0.356	0.117	0.002	-0.057	0.058	0.325	0.032	0.182	0.862
Food Security: Adolescent
AIC	5930.81			5330.16			5364.96			4244.91
BIC	6122.07			5521.43			5556.23			4436.18
Adjusted-BIC	5988.71			5388.07			5422.87			4302.82
R-Squared
Age ≤ 14	0.15	0.051	0.003	0.091	0.039	0.02	0.083	0.036	0.022	0.018	0.018	0.319	0.039	0.038	0.294
Age 15	0.076	0.046	0.094	0.062	0.037	0.096	0.041	0.032	0.208	0.064	0.087	0.46	0.051	0.047	0.269
Age ≥ 16	0.039	0.03	0.197	0.07	0.036	0.051	0.087	0.042	0.036	0.122	0.126	0.336	0.032	0.031	0.296
Regression Coefficients
Age ≤ 14
Food Security: Adolescent	0.53	0.123	0	0.116	0.045	0.011	-0.053	0.096	0.584	-0.03	0.028	0.276	0.057	0.127	0.655
Indicator for Minority	-0.614	0.209	0.003	-0.157	0.114	0.169	-0.332	0.122	0.007	0.003	0.037	0.932	-0.373	0.203	0.066
Indicator for Female	0.322	0.204	0.115	-0.423	0.116	0	0.422	0.118	0	-0.053	0.039	0.172	-0.014	0.201	0.946
Age 15
Food Security: Adolescent	0.056	0.107	0.601	0.041	0.072	0.573	-0.1	0.064	0.119	-0.063	0.044	0.149	-0.118	0.104	0.26
Indicator for Minority	-0.816	0.261	0.002	-0.273	0.134	0.041	-0.196	0.133	0.14	-0.03	0.037	0.425	-0.287	0.215	0.181
Indicator for Female	0.297	0.24	0.217	-0.254	0.128	0.047	0.155	0.127	0.221	-0.013	0.04	0.738	0.243	0.208	0.243
Age ≥ 16
Food Security: Adolescent	-0.111	0.081	0.172	-0.044	0.046	0.345	-0.153	0.059	0.01	-0.113	0.078	0.146	-0.055	0.09	0.539
Indicator for Minority	-0.551	0.243	0.023	0.046	0.117	0.693	-0.045	0.119	0.706	0.054	0.045	0.224	-0.356	0.174	0.041
Indicator for Female	0.287	0.247	0.245	-0.416	0.123	0.001	0.366	0.116	0.002	-0.055	0.054	0.309	0.009	0.181	0.961
Subjective SES: Parent
AIC	5693			5084.52			5127.29			4023.8
BIC	5884.26			5275.78			5318.56			4215.07
Adjusted-BIC	5750.9			5142.42			5185.2			4081.71
R-Squared
Age ≤ 14	0.093	0.037	0.013	0.09	0.041	0.027	0.081	0.037	0.028	0.012	0.012	0.333	0.039	0.038	0.306
Age 15	0.113	0.051	0.028	0.067	0.037	0.071	0.031	0.028	0.264	0	0.003	0.886	0.036	0.042	0.383
Age ≥ 16	0.04	0.029	0.163	0.071	0.036	0.05	0.05	0.03	0.097	0.032	0.016	0.048	0.088	0.051	0.084
Regression Coefficients
Age ≤ 14
Subjective SES: Parent	0.257	0.102	0.012	0.095	0.067	0.154	0.012	0.068	0.866	-0.012	0.025	0.633	-0.042	0.106	0.694
Indicator for Minority	-0.603	0.218	0.006	-0.135	0.12	0.261	-0.314	0.126	0.013	0.003	0.035	0.923	-0.407	0.204	0.046
Indicator for Female	0.453	0.214	0.035	-0.38	0.122	0.002	0.423	0.125	0.001	-0.06	0.037	0.104	-0.025	0.2	0.902
Age 15
Subjective SES: Parent	0.287	0.135	0.034	0.064	0.06	0.288	-0.081	0.068	0.229	-0.002	0.022	0.936	0.011	0.104	0.918
Indicator for Minority	-0.89	0.256	0.001	-0.297	0.132	0.025	-0.15	0.128	0.24	-0.01	0.045	0.822	-0.274	0.22	0.212
Indicator for Female	0.23	0.234	0.325	-0.278	0.128	0.03	0.197	0.127	0.122	0.004	0.04	0.911	0.289	0.202	0.153
Age ≥ 16
Subjective SES: Parent	0.114	0.123	0.354	0.063	0.059	0.284	0.024	0.062	0.702	-0.047	0.027	0.084	0.25	0.094	0.008
Indicator for Minority	-0.518	0.244	0.034	0.059	0.114	0.604	-0.005	0.12	0.963	0.08	0.059	0.178	-0.297	0.174	0.088
Indicator for Female	0.291	0.248	0.24	-0.414	0.123	0.001	0.371	0.119	0.002	-0.052	0.058	0.372	-0.006	0.179	0.975
Subjective Social Status: Parent
AIC	5698.02			5092.42			5136.84			4036.2
BIC	5889.29			5283.68			5328.11			4227.46
Adjusted-BIC	5755.93			5150.32			5194.75			4094.1
R-Squared
Age ≤ 14	0.075	0.037	0.041	0.093	0.042	0.027	0.081	0.037	0.027	0.015	0.018	0.428	0.038	0.038	0.317
Age 15	0.102	0.048	0.034	0.1	0.045	0.028	0.037	0.031	0.228	0.005	0.009	0.555	0.039	0.044	0.375
Age ≥ 16	0.119	0.047	0.011	0.068	0.036	0.063	0.059	0.035	0.094	0.024	0.02	0.24	0.034	0.032	0.278
Regression Coefficients
Age ≤ 14
Subjective Social Status: Parent	0.157	0.108	0.146	0.099	0.063	0.114	0.014	0.07	0.837	0.019	0.025	0.448	0.019	0.105	0.858
Indicator for Minority	-0.71	0.21	0.001	-0.169	0.114	0.139	-0.318	0.119	0.007	0.011	0.037	0.756	-0.384	0.197	0.051
Indicator for Female	0.405	0.217	0.062	-0.383	0.12	0.001	0.423	0.121	0	-0.049	0.038	0.198	-0.002	0.209	0.993
Age 15
Subjective Social Status: Parent	0.241	0.147	0.101	0.156	0.058	0.007	-0.099	0.066	0.135	0.018	0.017	0.292	0.047	0.098	0.63
Indicator for Minority	-0.848	0.254	0.001	-0.292	0.131	0.025	-0.157	0.129	0.224	-0.012	0.044	0.783	-0.275	0.218	0.206
Indicator for Female	0.256	0.235	0.277	-0.278	0.125	0.026	0.192	0.126	0.128	0.002	0.04	0.954	0.291	0.203	0.152
Age ≥ 16
Subjective Social Status: Parent	0.447	0.121	0	0.039	0.059	0.514	-0.089	0.065	0.173	-0.033	0.028	0.248	0.076	0.098	0.437
Indicator for Minority	-0.496	0.232	0.032	0.058	0.114	0.611	-0.009	0.119	0.94	0.081	0.059	0.174	-0.329	0.175	0.06
Indicator for Female	0.302	0.238	0.205	-0.411	0.123	0.001	0.362	0.117	0.002	-0.055	0.059	0.349	0.011	0.18	0.951
Food Security: Parent
AIC	5612.04			4999.66			5035.98			3932.59
BIC	5803.31			5190.93			5227.24			4123.85
Adjusted-BIC	5669.95			5057.57			5093.89			3990.49
R-Squared
Age ≤ 14	0.067	0.034	0.047	0.08	0.039	0.038	0.083	0.038	0.026	0.01	0.013	0.435	0.045	0.041	0.277
Age 15	0.079	0.047	0.095	0.061	0.037	0.095	0.051	0.03	0.094	0	0.003	0.899	0.091	0.076	0.227
Age ≥ 16	0.069	0.038	0.072	0.066	0.037	0.071	0.05	0.03	0.102	0.048	0.074	0.513	0.031	0.03	0.299
Regression Coefficients
Age ≤ 14
Food Security: Parent	-0.047	0.131	0.721	0.03	0.053	0.576	-0.042	0.077	0.587	0.003	0.016	0.853	0.096	0.149	0.519
Indicator for Minority	-0.742	0.212	0	-0.174	0.118	0.14	-0.332	0.121	0.006	0.01	0.037	0.787	-0.36	0.209	0.084
Indicator for Female	0.334	0.217	0.124	-0.405	0.121	0.001	0.403	0.122	0.001	-0.054	0.04	0.172	0.033	0.201	0.871
Age 15
Food Security: Parent	0.088	0.103	0.394	0.032	0.078	0.679	-0.167	0.073	0.022	0	0.02	0.982	0.282	0.161	0.079
Indicator for Minority	-0.819	0.257	0.001	-0.28	0.133	0.035	-0.194	0.129	0.132	-0.01	0.043	0.812	-0.225	0.219	0.303
Indicator for Female	0.29	0.236	0.22	-0.262	0.128	0.04	0.168	0.127	0.186	0.004	0.041	0.92	0.337	0.203	0.097
Age ≥ 16
Food Security: Parent	0.276	0.147	0.061	0.013	0.042	0.751	-0.017	0.082	0.838	-0.068	0.071	0.342	0.047	0.087	0.587
Indicator for Minority	-0.491	0.239	0.04	0.059	0.114	0.606	-0.009	0.121	0.94	0.072	0.052	0.171	-0.328	0.177	0.064
Indicator for Female	0.302	0.246	0.219	-0.416	0.123	0.001	0.373	0.119	0.002	-0.047	0.054	0.381	0.007	0.18	0.969
Parental Years of Education
AIC	5818.09			5225.51			5274.57			4173.84
BIC	6009.35			5416.77			5465.84			4365.11
Adjusted-BIC	5875.99			5283.41			5332.48			4231.75
R-Squared
Age ≤ 14	0.13	0.046	0.005	0.115	0.043	0.007	0.086	0.038	0.023	0.01	0.012	0.425	0.038	0.037	0.312
Age 15	0.199	0.051	0	0.093	0.04	0.021	0.039	0.029	0.184	0.008	0.009	0.356	0.045	0.044	0.303
Age ≥ 16	0.046	0.032	0.145	0.07	0.039	0.07	0.051	0.031	0.099	0.024	0.017	0.162	0.043	0.035	0.221
Regression Coefficients
Age ≤ 14
Parental Years of Education	0.405	0.128	0.002	0.166	0.062	0.008	0.067	0.071	0.345	0.003	0.02	0.883	-0.018	0.108	0.866
Indicator for Minority	-0.585	0.211	0.005	-0.123	0.116	0.287	-0.297	0.121	0.015	0.01	0.039	0.79	-0.394	0.199	0.048
Indicator for Female	0.421	0.213	0.048	-0.389	0.116	0.001	0.43	0.119	0	-0.055	0.04	0.169	-0.014	0.202	0.946
Age 15
Parental Years of Education	0.527	0.115	0	0.133	0.056	0.018	-0.105	0.061	0.088	-0.023	0.014	0.104	-0.094	0.099	0.343
Indicator for Minority	-0.577	0.257	0.025	-0.226	0.134	0.09	-0.222	0.139	0.111	-0.02	0.044	0.647	-0.324	0.22	0.141
Indicator for Female	0.265	0.22	0.227	-0.272	0.125	0.03	0.185	0.126	0.141	0.005	0.041	0.904	0.283	0.203	0.163
Age ≥ 16
Parental Years of Education	0.172	0.107	0.106	0.054	0.055	0.334	-0.038	0.054	0.484	-0.034	0.017	0.039	0.12	0.088	0.176
Indicator for Minority	-0.465	0.241	0.053	0.073	0.118	0.536	-0.018	0.122	0.882	0.072	0.059	0.219	-0.298	0.177	0.093
Indicator for Female	0.295	0.246	0.23	-0.412	0.122	0.001	0.37	0.119	0.002	-0.053	0.058	0.364	0.011	0.179	0.953
Household Income
AIC	5738.23			5134.61			5186.59			4082.76
BIC	5929.49			5325.87			5377.86			4274.02
Adjusted-BIC	5796.13			5192.51			5244.5			4140.66
R-Squared
Age ≤ 14	0.103	0.04	0.01	0.101	0.04	0.012	0.086	0.039	0.026	0.01	0.013	0.44	0.043	0.039	0.267
Age 15	0.115	0.047	0.015	0.1	0.043	0.02	0.025	0.022	0.256	0.011	0.014	0.454	0.052	0.049	0.285
Age ≥ 16	0.106	0.045	0.018	0.069	0.037	0.066	0.051	0.031	0.095	0.026	0.022	0.247	0.124	0.056	0.028
Regression Coefficients
Age ≤ 14
Household Income	0.315	0.119	0.008	0.155	0.066	0.018	0.057	0.072	0.426	0.004	0.021	0.854	0.084	0.11	0.445
Indicator for Minority	-0.464	0.246	0.059	-0.052	0.134	0.7	-0.272	0.134	0.042	0.013	0.036	0.725	-0.319	0.225	0.156
Indicator for Female	0.461	0.219	0.036	-0.363	0.119	0.002	0.439	0.122	0	-0.054	0.038	0.155	0.011	0.198	0.956
Age 15
Household Income	0.298	0.136	0.029	0.168	0.061	0.006	-0.051	0.066	0.438	0.027	0.02	0.178	0.13	0.099	0.19
Indicator for Minority	-0.734	0.262	0.005	-0.226	0.13	0.081	-0.185	0.131	0.158	0	0.043	0.999	-0.228	0.219	0.299
Indicator for Female	0.25	0.231	0.278	-0.283	0.125	0.023	0.188	0.127	0.139	0.001	0.04	0.975	0.274	0.202	0.176
Age ≥ 16
Household Income	0.429	0.11	0	0.05	0.064	0.432	-0.042	0.063	0.507	-0.039	0.033	0.233	0.316	0.081	0
Indicator for Minority	-0.297	0.224	0.186	0.079	0.118	0.503	-0.025	0.124	0.838	0.064	0.055	0.245	-0.194	0.176	0.27
Indicator for Female	0.335	0.238	0.16	-0.411	0.122	0.001	0.369	0.119	0.002	-0.054	0.058	0.353	0.004	0.176	0.98
Family Economic Disadvantage
AIC	4845.15			4245.54			4295.88			3196.45
BIC	5036.42			4436.8			4487.14			3387.72
Adjusted-BIC	4903.06			4303.44			4353.78			3254.36
R-Squared
Age ≤ 14	0.12	0.042	0.005	0.126	0.046	0.005	0.084	0.038	0.027	0.011	0.011	0.347	0.037	0.037	0.315
Age 15	0.156	0.055	0.004	0.092	0.043	0.035	0.039	0.031	0.207	0.019	0.018	0.291	0.038	0.043	0.374
Age ≥ 16	0.083	0.041	0.044	0.07	0.036	0.053	0.06	0.031	0.055	0.019	0.02	0.335	0.05	0.038	0.183
Regression Coefficients
Age ≤ 14
Family Economic Disadvantage	0.76	0.227	0.001	0.399	0.129	0.002	0.093	0.136	0.496	-0.019	0.033	0.567	0.018	0.226	0.937
Indicator for Minority	-0.415	0.229	0.069	-0.018	0.128	0.888	-0.282	0.134	0.035	0.002	0.033	0.963	-0.379	0.224	0.091
Indicator for Female	0.393	0.206	0.057	-0.395	0.115	0.001	0.424	0.12	0	-0.056	0.039	0.145	-0.009	0.202	0.966
Age 15
Family Economic Disadvantage	0.841	0.253	0.001	0.289	0.123	0.019	-0.239	0.143	0.095	-0.077	0.047	0.102	-0.097	0.219	0.658
Indicator for Minority	-0.634	0.261	0.015	-0.22	0.131	0.094	-0.228	0.141	0.107	-0.029	0.044	0.511	-0.302	0.23	0.188
Indicator for Female	0.287	0.226	0.203	-0.261	0.125	0.037	0.179	0.126	0.155	0.003	0.04	0.945	0.29	0.203	0.153
Age ≥ 16
Family Economic Disadvantage	0.743	0.24	0.002	0.137	0.122	0.264	-0.212	0.127	0.094	-0.049	0.05	0.328	0.325	0.188	0.084
Indicator for Minority	-0.205	0.241	0.394	0.115	0.12	0.338	-0.096	0.128	0.454	0.061	0.055	0.26	-0.203	0.192	0.292
Indicator for Female	0.331	0.239	0.166	-0.408	0.123	0.001	0.364	0.119	0.002	-0.054	0.059	0.36	0.005	0.18	0.98
Neighborhood SES
AIC	5937.19			5329.69			5374.87			4268.61
BIC	6128.46			5520.96			5566.13			4459.87
Adjusted-BIC	5995.1			5387.6			5432.77			4326.51
R-Squared
Age ≤ 14	0.127	0.04	0.001	0.108	0.049	0.027	0.083	0.037	0.027	0.036	0.055	0.509	0.073	0.048	0.13
Age 15	0.089	0.045	0.05	0.064	0.036	0.077	0.033	0.024	0.18	0	0.003	0.901	0.051	0.048	0.293
Age ≥ 16	0.034	0.029	0.242	0.068	0.038	0.073	0.055	0.032	0.091	0.025	0.02	0.226	0.084	0.05	0.093
Regression Coefficients
Age ≤ 14
Neighborhood SES	0.358	0.08	0	0.139	0.063	0.028	0.035	0.051	0.488	0.044	0.041	0.284	0.185	0.095	0.052
Indicator for Minority	-0.608	0.209	0.004	-0.135	0.114	0.237	-0.308	0.12	0.011	0.024	0.034	0.494	-0.32	0.202	0.113
Indicator for Female	0.417	0.208	0.045	-0.391	0.114	0.001	0.425	0.12	0	-0.048	0.036	0.182	0.022	0.201	0.912
Age 15
Neighborhood SES	0.174	0.094	0.063	0.062	0.053	0.24	-0.088	0.06	0.142	0	0.016	0.981	0.121	0.093	0.192
Indicator for Minority	-0.787	0.26	0.002	-0.269	0.134	0.044	-0.189	0.135	0.16	-0.01	0.044	0.821	-0.249	0.217	0.251
Indicator for Female	0.313	0.233	0.179	-0.255	0.127	0.044	0.168	0.129	0.192	0.004	0.04	0.92	0.305	0.202	0.131
Age ≥ 16
Neighborhood SES	0.026	0.12	0.829	0.034	0.058	0.557	-0.064	0.055	0.244	-0.04	0.023	0.085	0.255	0.097	0.008
Indicator for Minority	-0.514	0.249	0.039	0.075	0.121	0.537	-0.04	0.121	0.742	0.061	0.054	0.255	-0.212	0.181	0.242
Indicator for Female	0.29	0.247	0.24	-0.416	0.123	0.001	0.374	0.119	0.002	-0.051	0.058	0.386	0.003	0.179	0.988
